# Supplementary material for: Plasma IgG to Linear Epitopes in the V2 and V3 Regions of HIV-1 gp120 Correlate with a Reduced Risk of Infection in the RV144 Vaccine Efficacy Trial
Source: PLoS One. 2013 Sep 26;8(9):e75665. doi: 10.1371/journal.pone.0075665 (PMC3784573; doi:10.1371/journal.pone.0075665)
Supplement: Table S1 — Sequence and annotation of overlapping gp160 peptides. 1Designations are: sequence number_subtype(s) and/or CRF(s) _number of subtypes and CRFs containing the sequence. Thus, 278_MBD12_5 is peptide region number 278 with a sequence that is shared with group M, subtype B, subtype D, CRF01 and CRF02, for a total of 5 subtypes/CRFs. (XLSX) [file pone.0075665.s001.xlsx]

## Sheet: Sheet1
Table S1. Sequence and annotation of overlapping gp160 peptides.
PEPTIDE	ANNOTATION1
MRVKETQMNWPNLWK	1_1_1
MRVMGIQKNYPLLWR	1_2_1
MRVMGIQRNCQHLWR	1_A_1
MRVKGIRKNYQHLWR	1_B_1
MRVRGILRNWQQWWI	1_C_1
MRVRGIERNYQHLWR	1_D_1
MRVMGIQRNWQHLWR	1_M_1
KETQMNWPNLWKWGT	2_1_1
MGIQKNYPLLWRWGT	2_2_1
MGIQRNCQHLWRWGT	2_A_1
KGIRKNYQHLWRWGT	2_B_1
RGILRNWQQWWIWGI	2_C_1
RGIERNYQHLWRWGT	2_D_1
MGIQRNWQHLWRWGT	2_M_1
QMNWPNLWKWGTLIL	3_1_1
QKNYPLLWRWGTIIF	3_2_1
QRNCQHLWRWGTMIL	3_A_1
RKNYQHLWRWGTMLL	3_B_1
LRNWQQWWIWGILGF	3_C_1
ERNYQHLWRWGTMLL	3_D_1
QRNWQHLWRWGTLIL	3_M_1
WPNLWKWGTLILGLV	4_1_1
YPLLWRWGTIIFWIM	4_2_1
CQHLWRWGTMILGMI	4_A_1
YQHLWRWGTMLLGML	4_BD_2
WQQWWIWGILGFWML	4_C_1
WQHLWRWGTLILGML	4_M_1
LWKWGTLILGLVIIC	5_1_1
LWRWGTIIFWIMIIC	5_2_1
LWRWGTMILGMIIIC	5_A_1
LWRWGTMLLGMLMIC	5_BD_2
WWIWGILGFWMLMIC	5_C_1
LWRWGTLILGMLIIC	5_M_1
WGTLILGLVIICSAS	6_1_1
WGTIIFWIMIICNAE	6_2_1
WGTMILGMIIICSAA	6_A_1
WGTMLLGMLMICSAA	6_B_1
WGILGFWMLMICNVV	6_C_1
WGTMLLGMLMICSVA	6_D_1
WGTLILGMLIICSAA	6_M_1
LILGLVIICSASDNL	7_1_1
IIFWIMIICNAENL	7_2_1
MILGMIIICSAAENL	7_A_1
MLLGMLMICSAAEQL	7_B_1
LGFWMLMICNVVGNL	7_C_1
MLLGMLMICSVAEQL	7_D_1
LILGMLIICSAAENL	7_M_1
GLVIICSASDNLWVT	8_1_1
WIMIICNAENLWVT	8_2_1
GMIIICSAAENLWVT	8_A_1
GMLMICSAAEQLWVT	8_B_1
WMLMICNVVGNLWVT	8_C_1
GMLMICSVAEQLWVT	8_D_1
GMLIICSAAENLWVT	8_M_1
IICSASDNLWVTVYY	9_1_1
IICNAENLWVTVYY	9_2_1
MICSAAEQLWVTVYY	9_B_1
MICNVVGNLWVTVYY	9_C_1
MICSVAEQLWVTVYY	9_D_1
IICSAAENLWVTVYY	9_MA_2
SASDNLWVTVYYGVP	10_1_1
NAENLWVTVYYGVP	10_2_1
SAAEQLWVTVYYGVP	10_B_1
NVVGNLWVTVYYGVP	10_C_1
SVAEQLWVTVYYGVP	10_D_1
SAAENLWVTVYYGVP	10_MA_2
DNLWVTVYYGVPVWR	11_1_1
NLWVTVYYGVPVWR	11_2_1
EQLWVTVYYGVPVWK	11_BD_2
GNLWVTVYYGVPVWK	11_C_1
ENLWVTVYYGVPVWK	11_MA_2
WVTVYYGVPVWRDAD	12_1_1
WVTVYYGVPVWRDAE	12_2_1
WVTVYYGVPVWKDAE	12_A_1
WVTVYYGVPVWKEAK	12_C_1
WVTVYYGVPVWKEAT	12_MBD_3
VYYGVPVWRDADTTL	13_1_1
VYYGVPVWRDAETTL	13_2_1
VYYGVPVWKDAETTL	13_A_1
VYYGVPVWKEAKTTL	13_C_1
VYYGVPVWKEATTTL	13_MBD_3
GVPVWRDADTTLFCA	14_1_1
GVPVWRDAETTLFCA	14_2_1
GVPVWKDAETTLFCA	14_A_1
GVPVWKEAKTTLFCA	14_C_1
GVPVWKEATTTLFCA	14_MBD_3
VWRDADTTLFCASDA	15_1_1
VWRDAETTLFCASDA	15_2_1
VWKDAETTLFCASDA	15_A_1
VWKEAKTTLFCASDA	15_C_1
VWKEATTTLFCASDA	15_MBD_3
DADTTLFCASDAKAH	16_1_1
DAETTLFCASDAKAY	16_A2_2
EAKTTLFCASDAKAY	16_C_1
EATTTLFCASDAKSY	16_D_1
EATTTLFCASDAKAY	16_MB_2
TTLFCASDAKAHETE	17_1_1
TTLFCASDAKAYDTE	17_B2_2
TTLFCASDAKAYEKE	17_C_1
TTLFCASDAKSYKTE	17_D_1
TTLFCASDAKAYETE	17_MA_2
FCASDAKAHETEVHN	18_1_1
FCASDAKAYDTEVHN	18_B2_2
FCASDAKAYEKEVHN	18_C_1
FCASDAKSYKTEAHN	18_D_1
FCASDAKAYETEVHN	18_MA_2
SDAKAHETEVHNVWA	19_1_1
SDAKAYDTEVHNVWA	19_B2_2
SDAKAYEKEVHNVWA	19_C_1
SDAKSYKTEAHNIWA	19_D_1
SDAKAYETEVHNVWA	19_MA_2
KAHETEVHNVWATHA	20_1_1
KAYDTEVHNVWATHA	20_B2_2
KAYEKEVHNVWATHA	20_C_1
KSYKTEAHNIWATHA	20_D_1
KAYETEVHNVWATHA	20_MA_2
DTEVHNVWATHACVP	21_B2_2
EKEVHNVWATHACVP	21_C_1
KTEAHNIWATHACVP	21_D_1
ETEVHNVWATHACVP	21_MA1_3
AHNIWATHACVPTDP	22_D_1
VHNVWATHACVPTDP	22_MABC12_6
IWATHACVPTDPNPQ	23_D_1
VWATHACVPTDPNPQ	23_MABC12_6
THACVPTDPNPQEIH	24_A12_3
THACVPTDPNPQEVV	24_B_1
THACVPTDPNPQEIK	24_D_1
THACVPTDPNPQEIV	24_MC_2
CVPTDPNPQEIHLEN	25_A12_3
CVPTDPNPQEVVLEN	25_B_1
CVPTDPNPQEIKLEN	25_D_1
CVPTDPNPQEIVLEN	25_MC_2
TDPNPQEIHLENVTE	26_A12_3
TDPNPQEVVLENVTE	26_B_1
TDPNPQEIKLENVTE	26_D_1
TDPNPQEIVLENVTE	26_MC_2
NPQEIHLENVTENFN	27_12_2
NPQEIHLENVTEEFN	27_A_1
NPQEVVLENVTENFN	27_B_1
NPQEIKLENVTENFN	27_D_1
NPQEIVLENVTENFN	27_MC_2
EIHLENVTENFNMWK	28_12_2
EIHLENVTEEFNMWK	28_A_1
EVVLENVTENFNMWK	28_B_1
EIKLENVTENFNMWK	28_D_1
EIVLENVTENFNMWK	28_MC_2
LENVTEEFNMWKNNM	29_A_1
LENVTENFNMWKNDM	29_C_1
LENVTENFNMWKNNM	29_MBD12_5
VTEEFNMWKNNMVEQ	30_A_1
VTENFNMWKNDMVDQ	30_C_1
VTENFNMWKNNMVEQ	30_MBD12_5
NFNMWKNNMVEQMQE	31_1_1
EFNMWKNNMVEQMHT	31_A_1
NFNMWKNDMVDQMHE	31_C_1
NFNMWKNNMVEQMHE	31_MBD2_4
MWKNNMVEQMQEDVI	32_1_1
MWKNNMVEQMHTDII	32_A_1
MWKNDMVDQMHEDII	32_C_1
MWKNNMVEQMHEDII	32_MBD2_4
NNMVEQMQEDVISLW	33_1_1
NNMVEQMHTDIISLW	33_A_1
NDMVDQMHEDIISLW	33_C_1
NNMVEQMHEDIISLW	33_MBD2_4
VEQMQEDVISLWDQS	34_1_1
VEQMHTDIISLWDQS	34_A_1
VDQMHEDIISLWDQS	34_C_1
VEQMHEDIISLWDQS	34_MBD2_4
MQEDVISLWDQSLKP	35_1_1
MHTDIISLWDQSLKP	35_A_1
MHEDIISLWDQSLKP	35_MBCD2_5
DVISLWDQSLKPCVK	36_1_1
DIISLWDQSLKPCVK	36_MABCD2_6
SLWDQSLKPCVKLTP	37_MABCD12_7
DQSLKPCVKLTPLCV	38_MABCD12_7
LKPCVKLTPLCVTLN	39_MABCD12_7
CVKLTPLCVTLNCHN	40_2_1
CVKLTPLCVTLNCSN	40_A_1
CVKLTPLCVTLNCTD	40_BD_2
CVKLTPLCVTLNCTN	40_MC1_3
LTPLCVTLNCTNANL	41_1_1
LTPLCVTLNCHNVNN	41_2_1
LTPLCVTLNCSNVNN	41_A_1
LTPLCVTLNCTDLNN	41_B_1
LTPLCVTLNCTNVNV	41_C_1
LTPLCVTLNCTDWKN	41_D_1
LTPLCVTLNCTNVNN	41_M_1
LCVTLNCTNANLTNV	42_1_1
LCVTLNCHNVNNSNS	42_2_1
LCVTLNCSNVNNNNT	42_A_1
LCVTLNCTDLNNNTT	42_B_1
LCVTLNCTNVNVNNT	42_C_1
LCVTLNCTDWKNNNT	42_D_1
LCVTLNCTNVNNNNT	42_M_1
TLNCTNANLTNVNNT	43_1_1
TLNCHNVNNSNSNIS	43_2_1
TLNCSNVNNNNTNIT	43_A_1
TLNCTDLNNNTTTTN	43_B_1
TLNCTNVNVNNTN	43_C_1
TLNCTDWKNNNTTNN	43_D_1
TLNCTNVNNNNTNIT	43_M_1
CTNANLTNVNNTTNV	44_1_1
CHNVNNSNSNISSNM	44_2_1
CSNVNNNNTNITSDM	44_A_1
CTDLNNNTTTTNSSS	44_B_1
CTNVNVNNTNNSM	44_C_1
CTDWKNNNTTNNTTT	44_D_1
CTNVNNNNTNITSNM	44_M_1
ANLTNVNNTTNVSNI	45_1_1
VNNSNSNISSNMQGE	45_2_1
VNNNNTNITSDMKEE	45_A_1
LNNNTTTTNSSSEKM	45_B_1
VNVNNTNNSMKGE	45_C_1
WKNNNTTNNTTTEDI	45_D_1
VNNNNTNITSNMKGE	45_M_1
TNVNNTTNVSNIIGN	46_1_1
SNSNISSNMQGEIKN	46_2_1
NNTNITSDMKEEIKN	46_A_1
NTTTTNSSSEKMEKG	46_B_1
NNTNNSMKGEIKN	46_C_1
NNTTNNTTTEDIEMK	46_D_1
NNTNITSNMKGEIKN	46_M_1
NISSNMQGEIKNCSF	47_2_1
NNTTNVSNIIGNITD	47_1a_1
TNVSNIIGNITDEVR	47_1b_1
NIIGNITDEVRNCSF	47_1c_1
NITSDMKEEIKNCSF	47_A_1
TTNSSSEKMEKGEIK	47_Ba_1
SSSEKMEKGEIKNCS	47_Bb_1
SSEKMEKGEIKNCSF	47_Bc_1
NNSMKGEIKNCSF	47_C_1
TNNTTTEDIEMKNCS	47_Da_1
NNTTTEDIEMKNCSF	47_Db_1
NITSNMKGEIKNCSF	47_M_1
GNITDEVRNCSFNMT	48_1_1
SNMQGEIKNCSFNMT	48_2_1
SDMKEEIKNCSFNMT	48_A_1
KMEKGEIKNCSFNIT	48_B_1
NSMKGEIKNCSFNTT	48_C_1
TTEDIEMKNCSFNIT	48_D_1
SNMKGEIKNCSFNMT	48_M_1
TDEVRNCSFNMTTEL	49_1_1
QGEIKNCSFNMTTEL	49_2_1
KEEIKNCSFNMTTEL	49_A_1
KGEIKNCSFNITTSI	49_B_1
KGEIKNCSFNTTTEI	49_C_1
DIEMKNCSFNITTEV	49_D_1
KGEIKNCSFNMTTEI	49_M_1
VRNCSFNMTTELRDK	50_1_1
IKNCSFNMTTELRDK	50_A2_2
IKNCSFNITTSIRDK	50_B_1
IKNCSFNTTTEIRDK	50_C_1
MKNCSFNITTEVRDK	50_D_1
IKNCSFNMTTEIRDK	50_M_1
CSFNMTTELRDKKQK	51_A12_3
CSFNITTSIRDKVQK	51_B_1
CSFNTTTEIRDKKQK	51_C_1
CSFNITTEVRDKKKQ	51_D_1
CSFNMTTEIRDKKQK	51_M_1
NMTTELRDKKQKVYA	52_12_2
NMTTELRDKKQKVYS	52_A_1
NITTSIRDKVQKEYA	52_B_1
NTTTEIRDKKQKVYA	52_C_1
NITTEVRDKKKQVYA	52_D_1
NMTTEIRDKKQKVYA	52_M_1
TELRDKKQKVYALFY	53_12_2
TELRDKKQKVYSLFY	53_A_1
TSIRDKVQKEYALFY	53_B_1
TEVRDKKKQVYALFY	53_D_1
TEIRDKKQKVYALFY	53_MC_2
RDKKQKVYALFYKLD	54_1_1
RDKKQKVYSLFYRLD	54_A_1
RDKVQKEYALFYKLD	54_B_1
RDKKKQVYALFYKLD	54_D_1
RDKKQKVYALFYRLD	54_MC2_3
KQKVYALFYKLDIVQ	55_1_1
KQKVYALFYRLDVVQ	55_2_1
KQKVYSLFYRLDVVQ	55_A_1
VQKEYALFYKLDVVP	55_B_1
KQKVYALFYRLDIVP	55_C_1
KKQVYALFYKLDVVP	55_D_1
KQKVYALFYRLDVVP	55_M_1
VYALFYKLDIVQIEN	56_1_1
VYALFYRLDVVQINE	56_2_1
VYSLFYRLDVVQINE	56_A_1
EYALFYKLDVVPIDN	56_B_1
VYALFYRLDIVPLNE	56_C_1
VYALFYKLDVVPIDN	56_D_1
VYALFYRLDVVPINN	56_M_1
LFYKLDIVQIENNNS	57_1_1
LFYRLDVVQINENNS	57_2_1
LFYRLDVVQINENSN	57_A_1
LFYKLDVVPIDNDNT	57_B_1
LFYRLDIVPLNENNS	57_C_1
LFYKLDVVPIDNNNN	57_D_1
LFYRLDVVPINNNSS	57_M_1
KLDIVQIENNNSSEY	58_1_1
RLDVVQINENNSSQY	58_2_1
RLDVVQINENSNSSE	58_A_1
KLDVVPIDNDNTSYR	58_B_1
RLDIVPLNENNSSEY	58_C_1
KLDVVPIDNNNNTSY	58_D_1
RLDVVPINNNSSEYR	58_M_1
IVQIENNNSSEYRLI	59_1_1
VVQINENNSSQYRLI	59_2_1
VVQINENSNSSEYRL	59_A_1
VVPIDNDNTSYRLIS	59_B_1
IVPLNENNSSEYRLI	59_C_1
VVPIDNNNNTSYRLI	59_D_1
VVPINNNSSEYRLIN	59_M_1
IENNNSSEYRLINCN	60_1_1
INENNSSQYRLINCN	60_2_1
INENSNSSEYRLINC	60_A_1
IDNDNTSYRLISCNT	60_B_1
LNENNSSEYRLINCN	60_C_1
IDNNNNTSYRLINCN	60_D_1
INNNSSEYRLINCNT	60_M_1
NNSSEYRLINCNTSV	61_1a_1
NSSEYRLINCNTSVI	61_1b_1
NNSSQYRLINCNTSA	61_2a_1
NSSQYRLINCNTSAI	61_2b_1
NSNSSEYRLINCNTS	61_Aa_1
NSSEYRLINCNTSAI	61_M_1
DNTSYRLISCNTSVI	61_B_1
NNSSEYRLINCNTST	61_Ca_1
NSSEYRLINCNTSTI	61_Cb_1
NNNTSYRLINCNTSA	61_Da_1
NNTSYRLINCNTSAI	61_Db_1
EYRLINCNTSVIKQA	62_1_1
QYRLINCNTSAITQA	62_2_1
SYRLISCNTSVITQA	62_B_1
EYRLINCNTSTITQA	62_C_1
SYRLINCNTSAITQA	62_D_1
EYRLINCNTSAITQA	62_MA_2
LINCNTSVIKQACPK	63_1_1
LISCNTSVITQACPK	63_B_1
LINCNTSTITQACPK	63_C_1
LINCNTSAITQACPK	63_MAD2_4
CNTSVIKQACPKISF	64_1_1
CNTSVITQACPKVSF	64_B_1
CNTSTITQACPKVSF	64_C_1
CNTSAITQACPKVTF	64_D_1
CNTSAITQACPKVSF	64_MA2_3
SVIKQACPKISFDPI	65_1_1
SVITQACPKVSFEPI	65_B_1
STITQACPKVSFDPI	65_C_1
SAITQACPKVTFEPI	65_D_1
SAITQACPKVSFEPI	65_MA2_3
KQACPKISFDPIPIH	66_1_1
TQACPKVSFDPIPIH	66_C_1
TQACPKVTFEPIPIH	66_D_1
TQACPKVSFEPIPIH	66_MAB2_4
CPKISFDPIPIHYCT	67_1_1
CPKVSFDPIPIHYCA	67_C_1
CPKVTFEPIPIHYCA	67_D_1
CPKVSFEPIPIHYCA	67_MAB2_4
ISFDPIPIHYCTPAG	68_1_1
VSFDPIPIHYCAPAG	68_C_1
VTFEPIPIHYCAPAG	68_D_1
VSFEPIPIHYCAPAG	68_MAB2_4
DPIPIHYCTPAGYAI	69_1_1
DPIPIHYCAPAGYAI	69_C_1
EPIPIHYCAPAGFAI	69_MABD2_5
PIHYCTPAGYAILKC	70_1_1
PIHYCAPAGYAILKC	70_C_1
PIHYCAPAGFAILKC	70_MABD2_5
YCTPAGYAILKCNDK	71_1_1
YCAPAGFAILKCKDK	71_A_1
YCAPAGYAILKCNNK	71_C_1
YCAPAGFAILKCNDK	71_MBD2_4
PAGYAILKCNDKNFN	72_1_1
PAGFAILKCNDKEFN	72_2_1
PAGFAILKCKDKEFN	72_A_1
PAGFAILKCNDKKFN	72_BD_2
PAGYAILKCNNKTFN	72_C_1
PAGFAILKCNDKTFN	72_M_1
YAILKCNDKNFNGTG	73_1_1
FAILKCNDKEFNGTG	73_2_1
FAILKCKDKEFNGTG	73_A_1
FAILKCNDKKFNGTG	73_BD_2
YAILKCNNKTFNGTG	73_C_1
FAILKCNDKTFNGTG	73_M_1
LKCNDKNFNGTGPCK	74_1_1
LKCNDKEFNGTGPCK	74_2_1
LKCKDKEFNGTGPCK	74_A_1
LKCNDKKFNGTGPCT	74_B_1
LKCNNKTFNGTGPCN	74_C_1
LKCNDKKFNGTGPCK	74_D_1
LKCNDKTFNGTGPCK	74_M_1
NDKNFNGTGPCKNVS	75_1_1
NDKEFNGTGPCKNVS	75_2_1
KDKEFNGTGPCKNVS	75_A_1
NDKKFNGTGPCTNVS	75_B_1
NNKTFNGTGPCNNVS	75_C_1
NDKKFNGTGPCKNVS	75_D_1
NDKTFNGTGPCKNVS	75_M_1
NFNGTGPCKNVSSVQ	76_1_1
EFNGTGPCKNVSTVQ	76_A2_2
KFNGTGPCTNVSTVQ	76_B_1
TFNGTGPCNNVSTVQ	76_C_1
KFNGTGPCKNVSTVQ	76_D_1
TFNGTGPCKNVSTVQ	76_M_1
GTGPCKNVSSVQCTH	77_1_1
GTGPCTNVSTVQCTH	77_B_1
GTGPCNNVSTVQCTH	77_C_1
GTGPCKNVSTVQCTH	77_MAD2_4
PCKNVSSVQCTHGIK	78_1_1
PCTNVSTVQCTHGIR	78_B_1
PCNNVSTVQCTHGIK	78_C_1
PCKNVSTVQCTHGIK	78_MAD2_4
NVSSVQCTHGIKPVV	79_1_1
NVSTVQCTHGIRPVV	79_B_1
NVSTVQCTHGIKPVV	79_MACD2_5
SVQCTHGIKPVVSTQ	80_1_1
TVQCTHGIRPVVSTQ	80_B_1
TVQCTHGIKPVVSTQ	80_MACD2_5
CTHGIRPVVSTQLLL	81_B_1
CTHGIKPVVSTQLLL	81_MACD12_6
GIRPVVSTQLLLNGS	82_B_1
GIKPVVSTQLLLNGS	82_MACD12_6
PVVSTQLLLNGSLAE	83_MABCD12_7
STQLLLNGSLAEGEV	84_A_1
STQLLLNGSLAEEEV	84_B_1
STQLLLNGSLAEEEI	84_MCD12_5
LLLNGSLAEEEIVIR	85_2_1
LLLNGSLAEGEVMIR	85_A_1
LLLNGSLAEEEVVIR	85_B_1
LLLNGSLAEEEIIIR	85_MCD1_4
NGSLAEEEIVIRSEN	86_2_1
NGSLAEGEVMIRSEN	86_A_1
NGSLAEEEVVIRSEN	86_B_1
NGSLAEEEIIIRSEN	86_MCD1_4
LAEEEIVIRSENITN	87_2_1
LAEGEVMIRSENITN	87_A_1
LAEEEVVIRSENFTD	87_B_1
LAEEEIIIRSENLTN	87_CD1_3
LAEEEIIIRSENITN	87_M_1
EEIVIRSENITNNAK	88_2_1
GEVMIRSENITNNAK	88_A_1
EEVVIRSENFTDNAK	88_B_1
EEIIIRSENLTNNAK	88_CD1_3
EEIIIRSENITNNAK	88_M_1
VIRSENITNNAKTII	89_2_1
MIRSENITNNAKNII	89_A_1
VIRSENFTDNAKTII	89_B_1
IIRSENLTNNAKTII	89_C1_2
IIRSENLTNNAKIII	89_D_1
IIRSENITNNAKTII	89_M_1
SENITNNAKNIIVQL	90_A_1
SENFTDNAKTIIVQL	90_B_1
SENLTNNAKTIIVHL	90_C1_2
SENLTNNAKIIIVQL	90_D_1
SENITNNAKTIIVQL	90_M2_2
LTNNAKTIIVHLNKS	91_1_1
ITNNAKTIIVQLNEP	91_2_1
ITNNAKNIIVQLTEP	91_A_1
FTDNAKTIIVQLNES	91_B_1
LTNNAKTIIVHLNES	91_C_1
LTNNAKIIIVQLNES	91_D_1
ITNNAKTIIVQLNES	91_M_1
NAKTIIVHLNKSVEI	92_1_1
NAKTIIVQLNEPVKI	92_2_1
NAKNIIVQLTEPVKI	92_A_1
NAKTIIVHLNESVEI	92_C_1
NAKIIIVQLNESVTI	92_D_1
NAKTIIVQLNESVEI	92_MB_2
TIIVHLNKSVEINCT	93_1_1
TIIVQLNEPVKINCT	93_2_1
NIIVQLTEPVKINCT	93_A_1
TIIVHLNESVEIVCT	93_C_1
IIIVQLNESVTINCT	93_D_1
TIIVQLNESVEINCT	93_MB_2
VHLNKSVEINCTRPS	94_1_1
VQLNEPVKINCTRPG	94_2_1
VQLTEPVKINCTRPN	94_A_1
VHLNESVEIVCTRPN	94_C_1
VQLNESVTINCTRPY	94_D_1
VQLNESVEINCTRPN	94_MB_2
NKSVEINCTRPSNNT	95_1_1
NEPVKINCTRPGNNT	95_2_1
TEPVKINCTRPNNNT	95_A_1
NESVEIVCTRPNNNT	95_C_1
NESVTINCTRPYNNT	95_D_1
NESVEINCTRPNNNT	95_MB_2
VEINCTRPSNNTRTS	96_1_1
VKINCTRPGNNTRKS	96_2_1
VKINCTRPNNNTRKS	96_A_1
VEIVCTRPNNNTRKS	96_C_1
VTINCTRPYNNTRQS	96_D_1
VEINCTRPNNNTRKS	96_MB_2
NCTRPSNNTRTSITI	97_1_1
NCTRPGNNTRKSVRI	97_2_1
NCTRPNNNTRKSVRI	97_A_1
VCTRPNNNTRKSIRI	97_C_1
NCTRPYNNTRQSTHI	97_D_1
NCTRPNNNTRKSIHI	97_MB_2
RPSNNTRTSITIGPG	98_1_1
RPGNNTRKSVRIGPG	98_2_1
RPNNNTRKSVRIGPG	98_A_1
RPNNNTRKSIRIGPG	98_C_1
RPYNNTRQSTHIGPG	98_D_1
RPNNNTRKSIHIGPG	98_MB_2
NNTRTSITIGPGQVF	99_1_1
NNTRKSVRIGPGQTF	99_2_1
NNTRKSVRIGPGQAF	99_A_1
NNTRKSIHIGPGRAF	99_B_1
NNTRKSIRIGPGQTF	99_C_1
NNTRQSTHIGPGQAL	99_D_1
NNTRKSIHIGPGQAF	99_M_1
RTSITIGPGQVFYRT	100_1_1
RKSVRIGPGQTFYAT	100_2_1
RKSVRIGPGQAFYAT	100_A_1
RKSIHIGPGRAFYAT	100_B_1
RKSIRIGPGQTFYAT	100_C_1
RQSTHIGPGQALYTT	100_D_1
RKSIHIGPGQAFYAT	100_M_1
ITIGPGQVFYRTGDI	101_1_1
VRIGPGQTFYATGDI	101_2_1
VRIGPGQAFYATGDI	101_A_1
IHIGPGRAFYATGDI	101_B_1
IRIGPGQTFYATGDI	101_C_1
THIGPGQALYTTRI	101_D_1
IHIGPGQAFYATGDI	101_M_1
GPGQVFYRTGDIIGD	102_1_1
GPGRAFYATGDIIGD	102_B_1
GPGQTFYATGDIIGD	102_C2_2
GPGQALYTTRIIGD	102_D_1
GPGQAFYATGDIIGD	102_MA_2
QVFYRTGDIIGDIRK	103_1_1
RAFYATGDIIGDIRQ	103_B_1
QTFYATGDIIGDIRQ	103_C2_2
QALYTTRIIGDIRQ	103_D_1
QAFYATGDIIGDIRQ	103_MA_2
YRTGDIIGDIRKAYC	104_1_1
YTTRIIGDIRQAHC	104_D_1
YATGDIIGDIRQAHC	104_MABC2_5
GDIIGDIRKAYCEIN	105_1_1
GDIIGDIRQAHCNVS	105_A2_2
RIIGDIRQAHCNIS	105_D_1
GDIIGDIRQAHCNIS	105_MBC_3
IGDIRKAYCEINGTK	106_1_1
IGDIRQAHCNVSRTE	106_2_1
IGDIRQAHCNVSRSE	106_A_1
IGDIRQAHCNISRAK	106_B_1
IGDIRQAHCNISKEK	106_C_1
IGDIRQAHCNISGAK	106_D_1
IGDIRQAHCNISRTK	106_M_1
IRKAYCEINGTKWNE	107_1_1
IRQAHCNVSRTEWNN	107_2_1
IRQAHCNVSRSEWNK	107_A_1
IRQAHCNISRAKWNN	107_B_1
IRQAHCNISKEKWNK	107_C_1
IRQAHCNISGAKWNK	107_D_1
IRQAHCNISRTKWNK	107_M_1
AYCEINGTKWNETLK	108_1_1
AHCNVSRTEWNNTLQ	108_2_1
AHCNVSRSEWNKTLQ	108_A_1
AHCNISRAKWNNTLK	108_B_1
AHCNISKEKWNKTLQ	108_C_1
AHCNISGAKWNKTLQ	108_D_1
AHCNISRTKWNKTLQ	108_M_1
EINGTKWNETLKQVT	109_1_1
NVSRTEWNNTLQQVA	109_2_1
NVSRSEWNKTLQKVA	109_A_1
NISRAKWNNTLKQIV	109_B_1
NISKEKWNKTLQRVK	109_C_1
NISGAKWNKTLQQVA	109_D_1
NISRTKWNKTLQQVA	109_M_1
GTKWNETLKQVTEKL	110_1_1
RTEWNNTLQQVATQL	110_2_1
RSEWNKTLQKVATQL	110_A_1
RAKWNNTLKQIVKKL	110_B_1
KEKWNKTLQRVKKKL	110_C_1
GAKWNKTLQQVAKKL	110_D_1
RTKWNKTLQQVATKL	110_M_1
WNETLKQVTEKLKEH	111_1_1
WNNTLQQVATQLRKY	111_2_1
WNKTLQKVATQLRKY	111_A_1
WNNTLKQIVKKLREQ	111_B_1
WNKTLQRVKKKLKEH	111_C_1
WNKTLQQVAKKLGDL	111_D_1
WNKTLQQVATKLKEH	111_M_1
TLKQVTEKLKEHFNK	112_1_1
TLQQVATQLRKYFNN	112_2_1
TLQKVATQLRKYFNK	112_A_1
TLKQIVKKLREQFGN	112_B_1
TLQRVKKKLKEHFPN	112_C_1
TLQQVAKKLGDLLNK	112_D_1
TLQQVATKLKEHFNK	112_M_1
QVTEKLKEHFNKTII	113_1_1
QVATQLRKYFNNTTI	113_2_1
KVATQLRKYFNKTII	113_A_1
QIVKKLREQFGNKTI	113_B_1
RVKKKLKEHFPNKTI	113_C_1
QVAKKLGDLLNKTTI	113_D_1
QVATKLKEHFNKTII	113_M_1
EKLKEHFNKTIIFQP	114_1_1
TQLRKYFNNTTIIFA	114_2_1
TQLRKYFNKTIIFTN	114_A_1
KKLREQFGNKTIVFN	114_B_1
KKLKEHFPNKTIKFA	114_C_1
KKLGDLLNKTTIIFK	114_D_1
TKLKEHFNKTIIFNP	114_M_1
KEHFNKTIIFQPPSG	115_1_1
RKYFNNTTIIFANSS	115_2_1
RKYFNKTIIFTNSSG	115_A_1
REQFGNKTIVFNQSS	115_B_1
KEHFPNKTIKFAPSS	115_C_1
GDLLNKTTIIFKPSS	115_D_1
KEHFNKTIIFNPSSG	115_M_1
FNKTIIFQPPSGGDL	116_1_1
FNNTTIIFANSSGGD	116_2a_1
NNTTIIFANSSGGDL	116_2b_1
FNKTIIFTNSSGGDL	116_A_1
FGNKTIVFNQSSGGD	116_Ba_1
GNKTIVFNQSSGGDP	116_Bb_1
FPNKTIKFAPSSGGD	116_Ca_1
PNKTIKFAPSSGGDL	116_Cb_1
LNKTTIIFKPSSGGD	116_Da_1
NKTTIIFKPSSGGDP	116_Db_1
FNKTIIFNPSSGGDL	116_M_1
TIIFQPPSGGDLEIT	117_1_1
TIIFANSSGGDLEIT	117_2_1
TIIFTNSSGGDLEIT	117_A_1
TIVFNQSSGGDPEIV	117_B_1
TIKFAPSSGGDLEIT	117_C_1
TIIFKPSSGGDPEIT	117_D_1
TIIFNPSSGGDLEIT	117_M_1
FQPPSGGDLEITMHH	118_1_1
FANSSGGDLEITTHS	118_2_1
FTNSSGGDLEITTHS	118_A_1
FNQSSGGDPEIVMHS	118_B_1
FAPSSGGDLEITTHS	118_C_1
FKPSSGGDPEITTHS	118_D_1
FNPSSGGDLEITTHS	118_M_1
PSGGDLEITMHHFNC	119_1_1
SSGGDPEIVMHSFNC	119_B_1
SSGGDPEITTHSFNC	119_D_1
SSGGDLEITTHSFNC	119_MAC2_4
GDLEITMHHFNCRGE	120_1_1
GDLEITTHSFNCGGE	120_A2_2
GDPEIVMHSFNCGGE	120_B_1
GDPEITTHSFNCGGE	120_D_1
GDLEITTHSFNCRGE	120_MC_2
EITMHHFNCRGEFFY	121_1_1
EITTHSFNCGGEFFY	121_AD2_3
EIVMHSFNCGGEFFY	121_B_1
EITTHSFNCRGEFFY	121_MC_2
MHHFNCRGEFFYCNT	122_1_1
THSFNCGGEFFYCNT	122_AD2_3
MHSFNCGGEFFYCNT	122_B_1
THSFNCRGEFFYCNT	122_MC_2
FNCRGEFFYCNTTKL	123_1_1
FNCGGEFFYCNTSGL	123_AD2_3
FNCGGEFFYCNTTQL	123_B_1
FNCRGEFFYCNTSKL	123_C_1
FNCRGEFFYCNTSGL	123_M_1
RGEFFYCNTTKLFNS	124_1_1
GGEFFYCNTSGLFNS	124_AD2_3
GGEFFYCNTTQLFNS	124_B_1
RGEFFYCNTSKLFNS	124_C_1
RGEFFYCNTSGLFNS	124_M_1
FFYCNTTKLFNSTCI	125_1_1
FFYCNTTQLFNSTWN	125_B_1
FFYCNTSKLFNSTYN	125_C_1
FFYCNTSGLFNSTWN	125_MAD2_4
CNTTKLFNSTCIGNT	126_1_1
CNTSGLFNSTWNNNT	126_2_1
CNTTQLFNSTWNNNG	126_B_1
CNTSKLFNSTYNNT	126_C_1
CNTSGLFNSTWNNST	126_D_1
TKLFNSTCIGNTMEG	127_1_1
SGLFNSTWNNNTTSS	127_2_1
SGLFNSTWNNNTTES	127_A_1
TQLFNSTWNNNGTNN	127_B_1
SKLFNSTYNNTNSN	127_C_1
SGLFNSTWNNSTNST	127_D_1
SGLFNSTWNNNTNSN	127_M_1
FNSTCIGNTMEGCNG	128_1_1
FNSTWNNNTTSSNST	128_2_1
FNSTWNNNTTESNST	128_A_1
FNSTWNNNGTNNNTN	128_B_1
FNSTYNNTNSNSTI	128_C_1
FNSTWNNSTNSTTSN	128_D_1
FNSTWNNNTNSNDTI	128_M_1
TCIGNTMEGCNGTII	129_1_1
TWNNNTTSSNSTNSN	129_2_1
TWNNNTTESNSTESN	129_A_1
TWNNNGTNNNTNGND	129_B_1
TYNNTNSNSTITLP	129_C_1
TWNNSTNSTTSNNET	129_D_1
TWNNNTNSNDTITLP	129_M_1
GNTMEGCNGTIILPC	130_1a_1
TMEGCNGTIILPCKI	130_1b_1
NNTTSSNSTNSNDTI	130_2a_1
TSSNSTNSNDTITLQ	130_2b_1
NSTNSNDTITLQCRI	130_2c_1
NNTTESNSTESNDTI	130_Aa_1
TESNSTESNDTITLP	130_Ab_1
NSTESNDTITLPCRI	130_Ac_1
NNGTNNNTNGNDTIT	130_Ba_1
TNNNTNGNDTITLPC	130_Bb_1
NNTNGNDTITLPCRI	130_Bc_1
NTNSNSTITLPCRI	130_C_1
NSTNSTTSNNETITL	130_Da_1
NSTTSNNETITLPCR	130_Db_1
STTSNNETITLPCRI	130_Dc_1
NNTNSNDTITLPCRI	130_M_1
GCNGTIILPCKIKQI	131_1_1
NSNDTITLQCRIKQI	131_2_1
ESNDTITLPCRIKQI	131_A_1
NGNDTITLPCRIKQI	131_B_1
NSNSTITLPCRIKQI	131_C_1
SNNETITLPCRIKQI	131_D_1
NSNDTITLPCRIKQI	131_M_1
GTIILPCKIKQIINM	132_1_1
DTITLQCRIKQIVNM	132_2_1
STITLPCRIKQIINM	132_C_1
ETITLPCRIKQIINM	132_D_1
DTITLPCRIKQIINM	132_MAB_3
ILPCKIKQIINMWQG	133_1_1
TLQCRIKQIVNMWQR	133_2_1
TLPCRIKQIINMWQE	133_BC_2
TLPCRIKQIINMWQG	133_D_1
TLPCRIKQIINMWQR	133_MA_2
CKIKQIINMWQGVGQ	134_1_1
CRIKQIVNMWQRVGQ	134_2_1
CRIKQIINMWQEVGK	134_B_1
CRIKQIINMWQEVGR	134_C_1
CRIKQIINMWQGVGK	134_D_1
CRIKQIINMWQRVGQ	134_MA_2
KQIINMWQGVGQAMY	135_1_1
KQIVNMWQRVGQAMY	135_2_1
KQIINMWQEVGKAMY	135_B_1
KQIINMWQEVGRAMY	135_C_1
KQIINMWQGVGKAMY	135_D_1
KQIINMWQRVGQAMY	135_MA_2
INMWQGVGQAMYAPP	136_1_1
VNMWQRVGQAMYAPP	136_2_1
INMWQEVGKAMYAPP	136_B_1
INMWQEVGRAMYAPP	136_C_1
INMWQGVGKAMYAPP	136_D_1
INMWQRVGQAMYAPP	136_MA_2
WQGVGQAMYAPPISG	137_1_1
WQRVGQAMYAPPIQG	137_A2_2
WQEVGKAMYAPPIRG	137_B_1
WQEVGRAMYAPPIAG	137_C_1
WQGVGKAMYAPPIEG	137_D_1
WQRVGQAMYAPPIAG	137_M_1
VGQAMYAPPISGSIN	138_1_1
VGQAMYAPPIQGEIR	138_2_1
VGQAMYAPPIQGVIR	138_A_1
VGKAMYAPPIRGQIR	138_B_1
VGRAMYAPPIAGNIT	138_C_1
VGKAMYAPPIEGLIR	138_D_1
VGQAMYAPPIAGNIT	138_M_1
AMYAPPISGSINCVS	139_1_1
AMYAPPIQGEIRCES	139_2_1
AMYAPPIQGVIRCES	139_A_1
AMYAPPIRGQIRCSS	139_B_1
AMYAPPIAGNITCKS	139_C_1
AMYAPPIEGLIRCSS	139_D_1
AMYAPPIAGNITCSS	139_M_1
APPISGSINCVSNIT	140_1_1
APPIQGEIRCESNIT	140_2_1
APPIQGVIRCESNIT	140_A_1
APPIRGQIRCSSNIT	140_B_1
APPIAGNITCKSNIT	140_C_1
APPIEGLIRCSSNIT	140_D_1
APPIAGNITCSSNIT	140_M_1
ISGSINCVSNITGIL	141_1_1
IQGEIRCESNITGLL	141_2_1
IQGVIRCESNITGLI	141_A_1
IRGQIRCSSNITGLL	141_B_1
IAGNITCKSNITGLL	141_C_1
IEGLIRCSSNITGLL	141_D_1
IAGNITCSSNITGLL	141_M_1
SINCVSNITGILLTR	142_1_1
EIRCESNITGLLLTR	142_2_1
VIRCESNITGLILTR	142_A_1
QIRCSSNITGLLLTR	142_B_1
NITCKSNITGLLLTR	142_C_1
LIRCSSNITGLLLTR	142_D_1
NITCSSNITGLLLTR	142_M_1
CVSNITGILLTRDGG	143_1_1
CESNITGLLLTRDGG	143_2_1
CESNITGLILTRDGG	143_A_1
CKSNITGLLLTRDGG	143_C_1
CSSNITGLLLTRDGG	143_MBD_3
NITGILLTRDGGNNN	144_1_1
NITGLILTRDGGNNN	144_A_1
NITGLLLTRDGGNNN	144_MBCD2_5
GILLTRDGGNNNNTN	145_1_1
GLILTRDGGNNNSTN	145_A_1
GLLLTRDGGNNNNTT	145_BC_2
GLLLTRDGGNNNSQN	145_D_1
GLLLTRDGGNNNSTN	145_M2_2
LTRDGGNNNNTNETF	146_1_1
LTRDGGNNNNTTETF	146_BC_2
LTRDGGNNNSQNETF	146_D_1
LTRDGGNNNSTNETF	146_MA2_3
DGGNNNNTNETFRPG	147_1_1
DGGNNNNTTETFRPG	147_BC_2
DGGNNNSQNETFRPG	147_D_1
DGGNNNSTNETFRPG	147_MA2_3
NNNNTNETFRPGGGN	148_1_1
NNNNTTETFRPGGGD	148_BC_2
NNNSQNETFRPGGGD	148_D_1
NNNSTNETFRPGGGD	148_MA2_3
NTNETFRPGGGNIKD	149_1_1
NTTETFRPGGGDMRD	149_B_1
NTTETFRPGGGDMKD	149_C_1
SQNETFRPGGGDMRD	149_D_1
STNETFRPGGGDMRD	149_MA2_3
ETFRPGGGNIKDNWR	150_1_1
ETFRPGGGDMKDNWR	150_C_1
ETFRPGGGDMRDNWR	150_MABD2_5
RPGGGNIKDNWRSEL	151_1_1
RPGGGDMKDNWRSEL	151_C_1
RPGGGDMRDNWRSEL	151_MABD2_5
GGNIKDNWRSELYKY	152_1_1
GGDMKDNWRSELYKY	152_C_1
GGDMRDNWRSELYKY	152_MABD2_5
IKDNWRSELYKYKVV	153_1_1
MKDNWRSELYKYKVV	153_C_1
MRDNWRSELYKYKVV	153_MABD2_5
NWRSELYKYKVVQIE	154_1_1
NWRSELYKYKVVEIK	154_C_1
NWRSELYKYKVVRIE	154_D_1
NWRSELYKYKVVKIE	154_MAB2_4
SELYKYKVVQIEPLG	155_1_1
SELYKYKVVEIKPLG	155_C_1
SELYKYKVVRIEPLG	155_D_1
SELYKYKVVKIEPLG	155_MAB2_4
YKYKVVQIEPLGIAP	156_1_1
YKYKVVEIKPLGIAP	156_C_1
YKYKVVRIEPLGLAP	156_D_1
YKYKVVKIEPLGVAP	156_MAB2_4
KVVQIEPLGIAPTRA	157_1_1
KVVKIEPLGVAPTHA	157_2_1
KVVKIEPLGVAPTRA	157_A_1
KVVEIKPLGIAPTKA	157_C_1
KVVRIEPLGLAPTKA	157_D_1
KVVKIEPLGVAPTKA	157_MB_2
QIEPLGIAPTRAKRR	158_1_1
KIEPLGVAPTHAKRR	158_2_1
KIEPLGVAPTRAKRR	158_A_1
EIKPLGIAPTKAKRR	158_C_1
RIEPLGLAPTKAKRR	158_D_1
KIEPLGVAPTKAKRR	158_MB_2
PLGIAPTRAKRRVVE	159_1_1
PLGVAPTHAKRRVVE	159_2_1
PLGVAPTRAKRRVVE	159_A_1
PLGVAPTKAKRRVVQ	159_B_1
PLGIAPTKAKRRVVE	159_C_1
PLGLAPTKAKRRVVE	159_D_1
PLGVAPTKAKRRVVE	159_M_1
IAPTRAKRRVVEREK	160_1_1
VAPTHAKRRVVEREK	160_2_1
VAPTRAKRRVVEREK	160_A_1
VAPTKAKRRVVQREK	160_B_1
IAPTKAKRRVVEREK	160_C_1
LAPTKAKRRVVEREK	160_D_1
VAPTKAKRRVVEREK	160_M_1
THAKRRVVEREKRAV	161_2_1
TRAKRRVVEREKRAV	161_A1_2
TKAKRRVVQREKRAV	161_B_1
TKAKRRVVEREKRAI	161_D_1
TKAKRRVVEREKRAV	161_MC_2
KRRVVEREKRAVGLG	162_2_1
KRRVVQREKRAVGIG	162_B_1
KRRVVEREKRAIGLG	162_D_1
KRRVVEREKRAVGIG	162_MAC1_4
VVEREKRAVGIGAMI	163_1_1
VVEREKRAVGLGAVF	163_2_1
VVQREKRAVGIGAMF	163_B_1
VVEREKRAIGLGAMF	163_D_1
VVEREKRAVGIGAVF	163_MAC_3
REKRAVGIGAMIFGF	164_1_1
REKRAVGLGAVFLGF	164_2_1
REKRAVGIGAMFLGF	164_B_1
REKRAIGLGAMFLGF	164_D_1
REKRAVGIGAVFLGF	164_MAC_3
RAVGIGAMIFGFLGA	165_1_1
RAVGLGAVFLGFLGA	165_2_1
RAVGIGAMFLGFLGA	165_B_1
RAIGLGAMFLGFLGA	165_D_1
RAVGIGAVFLGFLGA	165_MAC_3
GIGAMIFGFLGAAGS	166_1_1
GLGAVFLGFLGAAGS	166_2_1
GIGAMFLGFLGAAGS	166_B_1
GLGAMFLGFLGAAGS	166_D_1
GIGAVFLGFLGAAGS	166_MAC_3
AMIFGFLGAAGSTMG	167_1_1
AMFLGFLGAAGSTMG	167_BD_2
AVFLGFLGAAGSTMG	167_MAC2_4
FGFLGAAGSTMGAAS	168_1_1
LGFLGAAGSTMGAAS	168_MABCD2_6
LGAAGSTMGAASMTL	169_B_1
LGAAGSTMGAASLTL	169_D_1
LGAAGSTMGAASITL	169_MAC12_5
AGSTMGAASMTLTVQ	170_B_1
AGSTMGAASLTLTVQ	170_D_1
AGSTMGAASITLTVQ	170_MAC12_5
TMGAASMTLTVQARQ	171_B_1
TMGAASLTLTVQARQ	171_D_1
TMGAASITLTVQARQ	171_MAC12_5
AASMTLTVQARQLLS	172_B_1
AASLTLTVQARQLLS	172_D_1
AASITLTVQARQLLS	172_MAC12_5
MTLTVQARQLLSGIV	173_B_1
LTLTVQARQLLSGIV	173_D_1
ITLTVQARQLLSGIV	173_MAC12_5
TVQARQLLSGIVQQQ	174_MABCD12_7
ARQLLSGIVQQQNNL	175_BD_2
ARQLLSGIVQQQSNL	175_MAC12_5
LLSGIVQQQNNLLRA	176_BD_2
LLSGIVQQQSNLLRA	176_MAC12_5
GIVQQQNNLLRAIEA	177_BD_2
GIVQQQSNLLRAIEA	177_MAC12_5
QQQNNLLRAIEAQQH	178_BD_2
QQQSNLLRAIEAQQH	178_MAC12_5
SNLLRAIEAQQHLLK	179_A2_2
NNLLRAIEAQQHLLQ	179_BD_2
SNLLRAIEAQQHMLQ	179_C_1
SNLLRAIEAQQHLLQ	179_M1_2
LRAIEAQQHLLKLTV	180_A2_2
LRAIEAQQHMLQLTV	180_C_1
LRAIEAQQHLLQLTV	180_MBD1_4
IEAQQHLLKLTVWGI	181_A2_2
IEAQQHMLQLTVWGI	181_C_1
IEAQQHLLQLTVWGI	181_MBD1_4
QQHLLKLTVWGIKQL	182_A2_2
QQHMLQLTVWGIKQL	182_C_1
QQHLLQLTVWGIKQL	182_MBD1_4
LLKLTVWGIKQLQAR	183_A2_2
MLQLTVWGIKQLQAR	183_C_1
LLQLTVWGIKQLQAR	183_MBD1_4
LTVWGIKQLQARVLA	184_MABCD12_7
WGIKQLQARVLALER	185_2_1
WGIKQLQARVLAIER	185_C_1
WGIKQLQARVLAVER	185_MABD1_5
KQLQARVLALERYLR	186_2_1
KQLQARVLAIERYLK	186_C_1
KQLQARVLAVERYLK	186_MABD1_5
QARVLAVERYLKDQK	187_1_1
QARVLALERYLRDQQ	187_2_1
QARVLAIERYLKDQQ	187_C_1
QARVLAVERYLKDQQ	187_MABD_4
VLAVERYLKDQKFLG	188_1_1
VLALERYLRDQQLLG	188_2_1
VLAIERYLKDQQLLG	188_C_1
VLAVERYLKDQQLLG	188_MABD_4
VERYLKDQKFLGLWG	189_1_1
LERYLRDQQLLGIWG	189_2_1
IERYLKDQQLLGIWG	189_C_1
VERYLKDQQLLGIWG	189_MABD_4
YLKDQKFLGLWGCSG	190_1_1
YLRDQQLLGIWGCSG	190_2_1
YLKDQQLLGIWGCSG	190_MABCD_5
DQKFLGLWGCSGKII	191_1_1
DQQLLGIWGCSGKHI	191_D_1
DQQLLGIWGCSGKLI	191_MABC2_5
FLGLWGCSGKIICTT	192_1_1
LLGIWGCSGKHICTT	192_D_1
LLGIWGCSGKLICTT	192_MABC2_5
LWGCSGKIICTTAVP	193_1_1
IWGCSGKLICTTTVP	193_2_1
IWGCSGKLICTTAVP	193_BC_2
IWGCSGKHICTTTVP	193_D_1
IWGCSGKLICTTNVP	193_MA_2
CSGKIICTTAVPWNS	194_1_1
CSGKLICTTTVPWNS	194_2_1
CSGKLICTTAVPWNA	194_B_1
CSGKLICTTAVPWNS	194_C_1
CSGKHICTTTVPWNS	194_D_1
CSGKLICTTNVPWNS	194_MA_2
KIICTTAVPWNSTWS	195_1_1
KLICTTTVPWNSSWS	195_2_1
KLICTTAVPWNASWS	195_B_1
KLICTTAVPWNSSWS	195_C_1
KHICTTTVPWNSSWS	195_D_1
KLICTTNVPWNSSWS	195_MA_2
CTTAVPWNSTWSNKS	196_1_1
CTTTVPWNSSWSNKT	196_2_1
CTTAVPWNASWSNKS	196_B_1
CTTAVPWNSSWSNKS	196_C_1
CTTTVPWNSSWSNKS	196_D_1
CTTNVPWNSSWSNKS	196_MA_2
AVPWNSTWSNKSYEE	197_1_1
TVPWNSSWSNKTYND	197_2_1
NVPWNSSWSNKSQSE	197_A_1
AVPWNASWSNKSLDE	197_B_1
AVPWNSSWSNKSQTD	197_C_1
TVPWNSSWSNKSLDE	197_D_1
NVPWNSSWSNKSQDE	197_M_1
WNSTWSNKSYEEIWN	198_1_1
WNSSWSNKTYNDIWD	198_2_1
WNSSWSNKSQSEIWD	198_A_1
WNASWSNKSLDEIWD	198_B_1
WNSSWSNKSQTDIWD	198_C_1
WNSSWSNKSLDEIWN	198_D_1
WNSSWSNKSQDEIWD	198_M_1
TWSNKSYEEIWNNMT	199_1_1
SWSNKTYNDIWDNMT	199_2_1
SWSNKSQSEIWDNMT	199_A_1
SWSNKSLDEIWDNMT	199_B_1
SWSNKSQTDIWDNMT	199_C_1
SWSNKSLDEIWNNMT	199_D_1
SWSNKSQDEIWDNMT	199_M_1
NKSYEEIWNNMTWIE	200_1_1
NKTYNDIWDNMTWLQ	200_2_1
NKSQSEIWDNMTWLQ	200_A_1
NKSLDEIWDNMTWME	200_B_1
NKSQTDIWDNMTWMQ	200_C_1
NKSLDEIWNNMTWME	200_D_1
NKSQDEIWDNMTWME	200_M_1
YEEIWNNMTWIEWER	201_1_1
YNDIWDNMTWLQWDK	201_2_1
QSEIWDNMTWLQWDK	201_A_1
LDEIWDNMTWMEWER	201_B_1
QTDIWDNMTWMQWDR	201_C_1
LDEIWNNMTWMEWER	201_D_1
QDEIWDNMTWMEWER	201_M_1
IWNNMTWIEWEREIS	202_1_1
IWDNMTWLQWDKEIS	202_A2_2
IWDNMTWMEWEREID	202_B_1
IWDNMTWMQWDREIS	202_C_1
IWNNMTWMEWEREID	202_D_1
IWDNMTWMEWEREIS	202_M_1
NMTWIEWEREISNYT	203_1_1
NMTWLQWDKEISNYT	203_A2_2
NMTWMEWEREIDNYT	203_BD_2
NMTWMQWDREISNYT	203_C_1
NMTWMEWEREISNYT	203_M_1
WIEWEREISNYTNQI	204_1_1
WLQWDKEISNYTNII	204_2_1
WLQWDKEISNYTQII	204_A_1
WMEWEREIDNYTGLI	204_BD_2
WMQWDREISNYTDTI	204_C_1
WMEWEREISNYTQQI	204_M_1
WEREISNYTNQIYEI	205_1_1
WDKEISNYTNIIYNL	205_2_1
WDKEISNYTQIIYNL	205_A_1
WEREIDNYTGLIYTL	205_B_1
WDREISNYTDTIYRL	205_C_1
WEREIDNYTGLIYSL	205_D_1
WEREISNYTQQIYRL	205_M_1
EISNYTNQIYEILTE	206_1_1
EISNYTNIIYNLIEE	206_2_1
EISNYTQIIYNLIEE	206_A_1
EIDNYTGLIYTLIEE	206_B_1
EISNYTDTIYRLLED	206_C_1
EIDNYTGLIYSLIEE	206_D_1
EISNYTQQIYRLIEE	206_M_1
NYTNQIYEILTESQN	207_1_1
NYTNIIYNLIEESQN	207_2_1
NYTQIIYNLIEESQN	207_A_1
NYTGLIYTLIEESQN	207_B_1
NYTDTIYRLLEDSQN	207_C_1
NYTGLIYSLIEESQT	207_D_1
NYTQQIYRLIEESQN	207_M_1
NQIYEILTESQNQQD	208_1_1
NIIYNLIEESQNQQE	208_2_1
QIIYNLIEESQNQQE	208_A_1
GLIYTLIEESQNQQE	208_B_1
DTIYRLLEDSQNQQE	208_C_1
GLIYSLIEESQTQQE	208_D_1
QQIYRLIEESQNQQE	208_M_1
YEILTESQNQQDRNE	209_1_1
YNLIEESQNQQEKNE	209_A2_2
YTLIEESQNQQEKNE	209_B_1
YRLLEDSQNQQEKNE	209_C_1
YSLIEESQTQQEKNE	209_D_1
YRLIEESQNQQEKNE	209_M_1
LTESQNQQDRNEKDL	210_1_1
IEESQNQQEKNEQEL	210_B_1
LEDSQNQQEKNEKDL	210_C_1
IEESQTQQEKNEQEL	210_D_1
IEESQNQQEKNEQDL	210_MA2_3
SQNQQDRNEKDLLEL	211_1_1
SQNQQEKNEQELLEL	211_B_1
SQNQQEKNEKDLLAL	211_C_1
SQTQQEKNEQELLQL	211_D_1
SQNQQEKNEQDLLAL	211_MA2_3
QQDRNEKDLLELDKW	212_1_1
QQEKNEQELLELDKW	212_B_1
QQEKNEKDLLALDSW	212_C_1
QQEKNEQELLQLDKW	212_D_1
QQEKNEQDLLALDKW	212_MA2_3
RNEKDLLELDKWASL	213_1_1
KNEQDLLALDKWANL	213_A_1
KNEQELLELDKWASL	213_B_1
KNEKDLLALDSWKNL	213_C_1
KNEQELLQLDKWASL	213_D_1
KNEQDLLALDKWASL	213_M2_2
KDLLELDKWASLWNW	214_1_1
QDLLALDKWANLWNW	214_A_1
QELLELDKWASLWNW	214_B_1
KDLLALDSWKNLWNW	214_C_1
QELLQLDKWASLWNW	214_D_1
QDLLALDKWASLWNW	214_M2_2
LALDKWANLWNWFDI	215_A_1
LELDKWASLWNWFDI	215_B1_2
LALDSWKNLWNWFDI	215_C_1
LQLDKWASLWNWFSI	215_D_1
LALDKWASLWNWFDI	215_M2_2
DKWANLWNWFDISNW	216_A_1
DSWKNLWNWFDITNW	216_C_1
DKWASLWNWFSITKW	216_D_1
DKWASLWNWFDITNW	216_MB12_4
ANLWNWFDISNWLWY	217_A_1
KNLWNWFDITNWLWY	217_C_1
ASLWNWFSITKWLWY	217_D_1
ASLWNWFDITNWLWY	217_MB12_4
WNWFDISNWLWYIKI	218_A_1
WNWFSITKWLWYIKI	218_D_1
WNWFDITNWLWYIKI	218_MBC12_5
FDISNWLWYIKIFIM	219_A_1
FSITKWLWYIKIFIM	219_D_1
FDITNWLWYIKIFIM	219_MBC12_5
SNWLWYIKIFIMIVG	220_A_1
TKWLWYIKIFIMIVG	220_D_1
TNWLWYIKIFIMIVG	220_MBC12_5
LWYIKIFIMIVGGLI	221_MABCD12_7
IKIFIMIVGGLIGLR	222_MABCD12_7
FIMIVGGLIGLRIIF	223_C1_2
FIMIVGGLIGLRIVF	223_MABD2_5
IVGGLIGLRIIFAVL	224_C1_2
IVGGLIGLRIVFAVL	224_MABD2_5
GLIGLRIVFAVLTII	225_2_1
GLIGLRIVFAVLSII	225_A_1
GLIGLRIIFAVLSIV	225_C1_2
GLIGLRIVFAVLSLV	225_D_1
GLIGLRIVFAVLSIV	225_MB_2
GLRIVFAVLTIINRV	226_2_1
GLRIVFAVLSIINRV	226_A_1
GLRIIFAVLSIVNRV	226_C1_2
GLRIVFAVLSLVNRV	226_D_1
GLRIVFAVLSIVNRV	226_MB_2
IVFAVLTIINRVRQG	227_2_1
IVFAVLSIINRVRQG	227_A_1
IIFAVLSIVNRVRQG	227_C1_2
IVFAVLSLVNRVRQG	227_D_1
IVFAVLSIVNRVRQG	227_MB_2
AVLTIINRVRQGYSP	228_2_1
AVLSIINRVRQGYSP	228_A_1
AVLSLVNRVRQGYSP	228_D_1
AVLSIVNRVRQGYSP	228_MBC1_4
TIINRVRQGYSPLSF	229_2_1
SIINRVRQGYSPLSF	229_A_1
SLVNRVRQGYSPLSF	229_D_1
SIVNRVRQGYSPLSF	229_MBC1_4
NRVRQGYSPLSFQTP	230_1_1
NRVRQGYSPLSFQTH	230_A_1
NRVRQGYSPLSFQTR	230_B_1
NRVRQGYSPLSFQTL	230_MCD2_4
RQGYSPLSFQTPTHH	231_1_1
RQGYSPLSFQTLTHH	231_2_1
RQGYSPLSFQTHTPN	231_A_1
RQGYSPLSFQTRLPA	231_B_1
RQGYSPLSFQTLTPN	231_C_1
RQGYSPLSFQTLLPA	231_D_1
RQGYSPLSFQTLTPH	231_M_1
YSPLSFQTPTHHQRE	232_1_1
YSPLSFQTLTHHQRE	232_2_1
YSPLSFQTHTPNPRG	232_A_1
YSPLSFQTRLPAPRG	232_B_1
YSPLSFQTLTPNPRG	232_C_1
YSPLSFQTLLPAPRG	232_D_1
YSPLSFQTLTPHPRG	232_M_1
LSFQTPTHHQREPDR	233_1_1
LSFQTLTHHQREPDR	233_2_1
LSFQTHTPNPRGLDR	233_A_1
LSFQTRLPAPRGPDR	233_B_1
LSFQTLTPNPRGPDR	233_C_1
LSFQTLLPAPRGPDR	233_D_1
LSFQTLTPHPRGPDR	233_M_1
QTPTHHQREPDRPER	234_1_1
QTLTHHQREPDRPER	234_2_1
QTHTPNPRGLDRPGR	234_A_1
QTRLPAPRGPDRPEG	234_B_1
QTLTPNPRGPDRLGR	234_C_1
QTLLPAPRGPDRPEG	234_D_1
QTLTPHPRGPDRPER	234_M_1
THHQREPDRPERIEE	235_12_2
TPNPRGLDRPGRIEE	235_A_1
LPAPRGPDRPEGIEE	235_BD_2
TPNPRGPDRLGRIEE	235_C_1
TPHPRGPDRPERIEE	235_M_1
QREPDRPERIEEGGG	236_12_2
PRGLDRPGRIEEEGG	236_A_1
PRGPDRPEGIEEEGG	236_BD_2
PRGPDRLGRIEEEGG	236_C_1
PRGPDRPERIEEEGG	236_M_1
PDRPERIEEGGGEQG	237_1_1
PDRPERIEEGGGEQD	237_2_1
LDRPGRIEEEGGEQD	237_A_1
PDRPEGIEEEGGERD	237_B_1
PDRLGRIEEEGGEQD	237_C_1
PDRPEGIEEEGGEQG	237_D_1
PDRPERIEEEGGEQD	237_M_1
PERIEEGGGEQGRDR	238_1_1
PERIEEGGGEQDRDR	238_2_1
PGRIEEEGGEQDRDR	238_A_1
PEGIEEEGGERDRDR	238_B_1
LGRIEEEGGEQDRDR	238_C_1
PEGIEEEGGEQGRGR	238_D_1
PERIEEEGGEQDRDR	238_M_1
IEEGGGEQGRDRSVR	239_1_1
IEEGGGEQDRDRSVR	239_2_1
IEEEGGERDRDRSGR	239_B_1
IEEEGGEQGRGRSIR	239_D_1
IEEEGGEQDRDRSIR	239_MAC_3
GGGEQGRDRSVRLVS	240_1_1
GGGEQDRDRSVRLVS	240_2_1
EGGERDRDRSGRLVD	240_B_1
EGGEQGRGRSIRLVN	240_D_1
EGGEQDRDRSIRLVS	240_MAC_3
EQGRDRSVRLVSGFL	241_1_1
EQDRDRSVRLVSGFL	241_2_1
ERDRDRSGRLVDGFL	241_B_1
EQGRGRSIRLVNGFS	241_D_1
EQDRDRSIRLVSGFL	241_MAC_3
RDRSVRLVSGFLALA	242_12_2
RDRSGRLVDGFLALI	242_B_1
RGRSIRLVNGFSALI	242_D_1
RDRSIRLVSGFLALA	242_MAC_3
SVRLVSGFLALAWDD	243_12_2
SGRLVDGFLALIWVD	243_B_1
SIRLVNGFSALIWDD	243_D_1
SIRLVSGFLALAWDD	243_MAC_3
LVDGFLALIWVDLRS	244_B_1
LVNGFSALIWDDLRN	244_D_1
LVSGFLALAWDDLRS	244_MAC12_5
GFLALIWVDLRSLCL	245_B_1
GFSALIWDDLRNLCL	245_D_1
GFLALAWDDLRSLCL	245_MAC12_5
ALIWVDLRSLCLFSY	246_B_1
ALIWDDLRNLCLFSY	246_D_1
ALAWDDLRSLCLFSY	246_MAC12_5
WVDLRSLCLFSYHRL	247_B_1
WDDLRNLCLFSYHRL	247_D_1
WDDLRSLCLFSYHRL	247_MAC12_5
LRSLCLFSYHRLRDL	248_B_1
LRNLCLFSYHRLRDL	248_D_1
LRSLCLFSYHRLRDF	248_MAC12_5
LCLFSYHRLRDFVLI	249_2_1
LCLFSYHRLRDLLLI	249_B_1
LCLFSYHRLRDLILI	249_D_1
LCLFSYHRLRDFILI	249_MAC1_4
FSYHRLRDFVLIAAR	250_2_1
FSYHRLRDLLLIVTR	250_B_1
FSYHRLRDLILIAAR	250_D_1
FSYHRLRDFILIAAR	250_MAC1_4
HRLRDFVLIAARTVE	251_2_1
HRLRDLLLIVTRIVE	251_B_1
HRLRDFILIAARAVE	251_C_1
HRLRDLILIAARIVE	251_D_1
HRLRDFILIAARTVE	251_MA1_3
RDFVLIAARTVELLG	252_2_1
RDLLLIVTRIVELLG	252_B_1
RDFILIAARAVELLG	252_C_1
RDLILIAARIVELLG	252_D_1
RDFILIAARTVELLG	252_MA1_3
VLIAARTVELLGHSS	253_2_1
ILIAARTVELLGHSS	253_A1_2
LLIVTRIVELLGRRG	253_B_1
ILIAARAVELLGRSS	253_C_1
ILIAARIVELLGRRG	253_D_1
ILIAARTVELLGRSS	253_M_1
AARTVELLGHSSLKG	254_A12_3
VTRIVELLGRRGWEA	254_B_1
AARAVELLGRSSLRG	254_C_1
AARIVELLGRRGWEA	254_D_1
AARTVELLGRSSLKG	254_M_1
TVELLGHSSLKGLRR	255_1_1
TVELLGHSSLKGLRL	255_A2_2
AVELLGRSSLRGLQR	255_C_1
TVELLGRSSLKGLRR	255_M_1
LLGHSSLKGLRRGWE	256_1_1
LLGHSSLKGLRLGWE	256_A2_2
LLGRSSLRGLQRGWE	256_C_1
LLGRSSLKGLRRGWE	256_M_1
HSSLKGLRRGWEGLK	257_1_1
HSSLKGLRLGWEALK	257_2_1
HSSLKGLRLGWEGLK	257_A_1
IVELLGRRGWEALKY	257_B_1
RSSLRGLQRGWEALK	257_C_1
IVELLGRRGWEAIKY	257_D_1
RSSLKGLRRGWEALK	257_M_1
LKGLRRGWEGLKYLG	258_1_1
LKGLRLGWEALKYLG	258_2_1
LKGLRLGWEGLKYLW	258_A_1
LLGRRGWEALKYWWN	258_B_1
LRGLQRGWEALKYLG	258_C_1
LLGRRGWEAIKYLWN	258_D_1
LKGLRRGWEALKYLW	258_M_1
LRRGWEGLKYLGNLL	259_1_1
LRLGWEALKYLGNLL	259_2_1
LRLGWEGLKYLWNLL	259_A_1
RRGWEALKYWWNLL	259_B_1
LQRGWEALKYLGSLV	259_C_1
RRGWEAIKYLWNLL	259_D_1
LRRGWEALKYLWNLL	259_M_1
GWEGLKYLGNLLLYW	260_1_1
GWEALKYLGNLLSYW	260_2_1
GWEGLKYLWNLLLYW	260_A_1
GWEALKYWWNLLQYW	260_B_1
GWEALKYLGSLVQYW	260_C_1
GWEAIKYLWNLLQYW	260_D_1
GWEALKYLWNLLQYW	260_M_1
GLKYLGNLLLYWGQE	261_1_1
ALKYLGNLLSYWGQE	261_2_1
GLKYLWNLLLYWGRE	261_A_1
ALKYWWNLLQYWSQE	261_B_1
ALKYLGSLVQYWGLE	261_C_1
AIKYLWNLLQYWIQE	261_D_1
ALKYLWNLLQYWGQE	261_M_1
YLGNLLLYWGQELKI	262_1_1
YLGNLLSYWGQELKN	262_2_1
YLWNLLLYWGRELKI	262_A_1
YWWNLLQYWSQELKN	262_B_1
YLGSLVQYWGLELKK	262_C_1
YLWNLLQYWIQELKN	262_D_1
YLWNLLQYWGQELKN	262_M_1
NLLLYWGQELKISAI	263_1_1
NLLSYWGQELKNSAI	263_2_1
NLLLYWGRELKISAI	263_A_1
NLLQYWSQELKNSAV	263_B_1
SLVQYWGLELKKSAI	263_C_1
NLLQYWIQELKNSAI	263_D_1
NLLQYWGQELKNSAI	263_M_1
LYWGQELKISAISLL	264_1_1
SYWGQELKNSAINLL	264_2_1
LYWGRELKISAINLL	264_A_1
QYWSQELKNSAVSLL	264_B_1
QYWGLELKKSAISLL	264_C_1
QYWIQELKNSAISLL	264_D_1
QYWGQELKNSAISLL	264_M_1
GQELKISAISLLDAT	265_1_1
GQELKNSAINLLDTI	265_2_1
GRELKISAINLLDTI	265_A_1
SQELKNSAVSLLNAT	265_B_1
GLELKKSAISLLDTI	265_C_1
IQELKNSAISLLDTT	265_D_1
GQELKNSAISLLDTT	265_M_1
LKISAISLLDATAIA	266_1_1
LKNSAINLLDTIAIA	266_2_1
LKISAINLLDTIAIA	266_A_1
LKNSAVSLLNATAIA	266_B_1
LKKSAISLLDTIAIA	266_C_1
LKNSAISLLDTTAIA	266_MD_2
SAISLLDATAIAVAG	267_1_1
SAINLLDTIAIAVAN	267_2_1
SAINLLDTIAIAVAG	267_A_1
SAVSLLNATAIAVAE	267_B_1
SAISLLDTIAIAVAE	267_C_1
SAISLLDTTAIAVAE	267_MD_2
SLLDATAIAVAGWTD	268_1_1
NLLDTIAIAVANWTD	268_2_1
NLLDTIAIAVAGWTD	268_A_1
SLLNATAIAVAEGTD	268_B_1
SLLDTIAIAVAEGTD	268_C_1
SLLDTTAIAVAEGTD	268_MD_2
DATAIAVAGWTDRVI	269_1_1
DTIAIAVANWTDRVI	269_2_1
DTIAIAVAGWTDRVI	269_A_1
NATAIAVAEGTDRVI	269_B_1
DTIAIAVAEGTDRII	269_C_1
DTTAIAVAEGTDRVI	269_MD_2
AIAVAGWTDRVIEVA	270_1_1
AIAVANWTDRVIEIG	270_2_1
AIAVAGWTDRVIEIG	270_A_1
AIAVAEGTDRVIEVV	270_B_1
AIAVAEGTDRIIELI	270_C_1
AIAVAEGTDRVIEIV	270_MD_2
VAGWTDRVIEVAQRA	271_1_1
VANWTDRVIEIGQRA	271_2_1
VAGWTDRVIEIGQRI	271_A_1
VAEGTDRVIEVVQRA	271_B_1
VAEGTDRIIELIQRI	271_C_1
VAEGTDRVIEIVQRA	271_MD_2
WTDRVIEVAQRAWRA	272_1_1
WTDRVIEIGQRAGRA	272_2_1
WTDRVIEIGQRIGRA	272_A_1
GTDRVIEVVQRAFRA	272_B_1
GTDRIIELIQRICRA	272_C_1
GTDRVIEIVQRAVRA	272_D_1
GTDRVIEIVQRAGRA	272_M_1
RVIEVAQRAWRAILH	273_1_1
RVIEIGQRAGRAILN	273_2_1
RVIEIGQRIGRAILH	273_A_1
RVIEVVQRAFRAILH	273_B_1
RIIELIQRICRAIRN	273_C_1
RVIEIVQRAVRAILN	273_D_1
RVIEIVQRAGRAILN	273_M_1
EVAQRAWRAILHIPR	274_1_1
EIGQRAGRAILNIPR	274_2_1
EIGQRIGRAILHIPR	274_A_1
EVVQRAFRAILHIPR	274_B_1
ELIQRICRAIRNIPR	274_C_1
EIVQRAVRAILNIPR	274_D_1
EIVQRAGRAILNIPR	274_M_1
QRAWRAILHIPRRIR	275_1_1
QRIGRAILHIPRRIR	275_A_1
QRAFRAILHIPRRIR	275_B_1
QRICRAIRNIPRRIR	275_C_1
QRAVRAILNIPRRIR	275_D_1
QRAGRAILNIPRRIR	275_M2_2
WRAILHIPRRIRQGL	276_1_1
GRAILHIPRRIRQGF	276_A_1
FRAILHIPRRIRQGL	276_B_1
CRAIRNIPRRIRQGF	276_C_1
VRAILNIPRRIRQGL	276_D_1
GRAILNIPRRIRQGL	276_M2_2
ILHIPRRIRQGFERA	277_A_1
ILHIPRRIRQGLERA	277_B1_2
IRNIPRRIRQGFEAA	277_C_1
ILNIPRRIRQGLERA	277_MD2_3
IPRRIRQGFERALL	278_A_1
IPRRIRQGFEAALL	278_C_1
IPRRIRQGLERALL	278_MBD12_5
